# Supplementary material for: Psychophysiological Adaptations to Pilates Training in Overweight and Obese Individuals: A Topical Review
Source: Diseases. 2022 Sep 29;10(4):71. doi: 10.3390/diseases10040071 (PMC9589980; doi:10.3390/diseases10040071)
Supplement: Supplementary file 1 [file diseases-10-00071-s001.zip]

Archive with 1 entries (1 files):
- diseases-1926402-supplementary.pdf
